# Supplementary material for: Delta/Notch-like Epidermal Growth Factor-Related Receptor (DNER), a Potential Prognostic Marker of Gastric Cancer Regulates Cell Survival and Cell Cycle Progression
Source: Int J Mol Sci. 2023 Jun 13;24(12):10077. doi: 10.3390/ijms241210077 (PMC10298686; doi:10.3390/ijms241210077)
Supplement: Supplementary file 1 [file ijms-24-10077-s001.zip]

Archive with 2 entries (2 files):
- Supplemental Figures.pdf
- Supplementary Table.pdf
